# Supplementary material for: The presence of Merkel cell carcinoma polyomavirus is associated with a distinct phenotype in neoplastic Merkel cell carcinoma cells and their tissue microenvironment
Source: PLoS One. 2020 Jul 20;15(7):e0232517. doi: 10.1371/journal.pone.0232517 (PMC7371188; doi:10.1371/journal.pone.0232517)
Supplement: S1 Table — (XLSX) [file pone.0232517.s001.xlsx]

## Sheet: Hoja1
MARKER	CLON	COMMERCIAL FIRM	REFERENCE	CONTROL	DILUTIONS
CD20	L26	DAKO	GA604	TONSIL	RTU
CD 3	Polyclonal	DAKO	GA503	TONSIL	RTU
CD4	4B12	DAKO	IR649	TONSIL	RTU
CD8	C8/144B	DAKO	IR623	TONSIL	RTU
CD56	123C3	DAKO	IR628	CECAL APPENDIX	RTU
CD68	PG-M1	DAKO	IR613	TONSIL	RTU
CD163	EDHU-1	Biorad	MCA1853	TONSIL	1:50
FOXP3	236A7E7	eBioscience	14-4777-82	TONSIL	1:25
CK20	Ks20.8	DAKO	GA777	CECAL APPENDIX	RTU
CHROMOGRANIN	DAK A3	DAKO	M0869	CECAL APPENDIX	1:100
HLA1 /(MHCI)	EMR8-5	abcam	ab70328	TONSIL	1:1000
HLA2 /(MHCII)	JS76A	CNIO	JS76A	TONSIL	1:20
Ki67	MIB-1	DAKO	GA506	TONSIL	RTU
GRANZYME B	GRB-7	DAKO	M7235	SPLEEN	1:10
PERFORIN	5B10	thermo	MS-1834-S1	SPLEEN	1:50
TIA 1	TIA-1	ABCAM	ab2712	SPLEEN	1:50
P53	DO-7	DAKO	GA616	TONSIL	RTU
SYNAPTOPHYSIN	DAK-SYNAP	DAKO	IR660	CECAL APPENDIX	RTU
PAX5	DAK-Pax5	DAKO	IR650	TONSIL	RTU
ROR gamma T	6F3	Millipore	MABF81	TONSIL	1:1000
PD1	NAT105C	CNIO	NAT105	TONSIL	1:500
PD-L1	22C3	DAKO	SK006	TONSIL	RTU
MCPyV	CM2B4	SANTA CRUZ	sc-136172	POSITIVE CASE	1:40
EZH2	SP129	ROCHE	790-4651	TONSIL	RTU
ALK	ALK1	DAKO	GA641	ALK+ CELL LINES	RTU
CASPASE 3 ACTIVE	D175-5A1E	Cell signaling	#9664	TONSIL	1:100
RTU: Ready to use
