# Supplementary material for: The presence of Merkel cell carcinoma polyomavirus is associated with a distinct phenotype in neoplastic Merkel cell carcinoma cells and their tissue microenvironment
Source: PLoS One. 2020 Jul 20;15(7):e0232517. doi: 10.1371/journal.pone.0232517 (PMC7371188; doi:10.1371/journal.pone.0232517)
Supplement: S2 Table — (XLSX) [file pone.0232517.s002.xlsx]

## Sheet: Hoja1
CÓD	GENDER	AGE	PV	CD56	CASPASA3	CD3	CD8	PD1 ESTROMA / PD1 TUMOR	PDL1 ESTROMA	PDL1 TUMOR	CK20	P53	KI67	HLA1	HLA2	CD4	Cromogranina	Sinaptofisina	ROR gamma T	CD20	CD163	CD68	PAX5	TIA1	GRANZIMA	FOXP3	PERFORINA	ALK	EZH-2
1	1	55.2301	POSITIVE	POSITIVE		NEGATIVE	NEGATIVE	NEGATIVE	NEGATIVE	NEGATIVE	POSITIVE	NEGATIVE	INTERMEDIATE	NEGATIVE	NEGATIVE	NEGATIVE	INTERMEDIATE	POSITIVE	NEGATIVE	NEGATIVE	INTERMEDIATE	INTERMEDIATE	POSITIVE	NEGATIVE	NEGATIVE	NEGATIVE	NEGATIVE	POSITIVE	POSITIVE
2	2	69.9014	POSITIVE	INTERMEDIATE		NEGATIVE	NEGATIVE	NEGATIVE	NEGATIVE	NEGATIVE	POSITIVE	NEGATIVE		INTERMEDIATE	NEGATIVE	NEGATIVE	POSITIVE	POSITIVE	NEGATIVE	NEGATIVE	INTERMEDIATE	INTERMEDIATE	POSITIVE	INTERMEDIATE	NEGATIVE	NEGATIVE	NEGATIVE	POSITIVE	POSITIVE
3	2	87.0384	NEGATIVE	NEGATIVE		NEGATIVE	NEGATIVE	NEGATIVE	NEGATIVE	NEGATIVE	POSITIVE	POSITIVE		POSITIVE	NEGATIVE	NEGATIVE	POSITIVE	POSITIVE	NEGATIVE	NEGATIVE	INTERMEDIATE	INTERMEDIATE	NEGATIVE	INTERMEDIATE	NEGATIVE	NEGATIVE	NEGATIVE	POSITIVE	INTERMEDIATE
4	2	76.0795	POSITIVE	POSITIVE		INTERMEDIATE	POSITIVE	POSITIVE	POSITIVE	NEGATIVE	POSITIVE	NEGATIVE	INTERMEDIATE	INTERMEDIATE	NEGATIVE	POSITIVE	POSITIVE	POSITIVE	NEGATIVE	POSITIVE	POSITIVE	POSITIVE	POSITIVE	INTERMEDIATE	INTERMEDIATE	POSITIVE	NEGATIVE	POSITIVE	POSITIVE
5	1	83.4767		POSITIVE		NEGATIVE	NEGATIVE	NEGATIVE	NEGATIVE	NEGATIVE	POSITIVE	NEGATIVE	INTERMEDIATE	INTERMEDIATE	NEGATIVE	NEGATIVE	POSITIVE	POSITIVE	NEGATIVE	NEGATIVE	INTERMEDIATE	INTERMEDIATE	NEGATIVE	INTERMEDIATE	NEGATIVE	NEGATIVE	NEGATIVE	POSITIVE	POSITIVE
6	1	79.3068	POSITIVE	INTERMEDIATE		INTERMEDIATE	POSITIVE	POSITIVE	POSITIVE	NEGATIVE	POSITIVE	NEGATIVE	INTERMEDIATE	POSITIVE	NEGATIVE	POSITIVE	POSITIVE	POSITIVE	NEGATIVE	POSITIVE	POSITIVE	INTERMEDIATE	POSITIVE	POSITIVE	POSITIVE	POSITIVE	NEGATIVE	POSITIVE	POSITIVE
7	1	74.9151				POSITIVE	POSITIVE	NEGATIVE	POSITIVE	NEGATIVE	POSITIVE	NEGATIVE	INTERMEDIATE	POSITIVE	NEGATIVE	POSITIVE	POSITIVE	POSITIVE	NEGATIVE	POSITIVE	POSITIVE	INTERMEDIATE	POSITIVE	POSITIVE	INTERMEDIATE	POSITIVE	POSITIVE	POSITIVE	POSITIVE
8	1	78.9644	POSITIVE	POSITIVE		NEGATIVE	NEGATIVE	NEGATIVE	NEGATIVE	NEGATIVE	POSITIVE	POSITIVE		NEGATIVE	NEGATIVE	NEGATIVE	POSITIVE	POSITIVE	NEGATIVE	NEGATIVE	INTERMEDIATE	INTERMEDIATE	NEGATIVE	INTERMEDIATE	NEGATIVE	NEGATIVE	NEGATIVE	POSITIVE	POSITIVE
9	2	83.6685	POSITIVE	NEGATIVE		POSITIVE	POSITIVE	POSITIVE	POSITIVE	NEGATIVE	POSITIVE	NEGATIVE	INTERMEDIATE	POSITIVE	NEGATIVE	POSITIVE	POSITIVE	POSITIVE	NEGATIVE	POSITIVE	INTERMEDIATE	INTERMEDIATE	POSITIVE	POSITIVE	NEGATIVE	POSITIVE	NEGATIVE	POSITIVE	POSITIVE
10	2	55.1178	NEGATIVE	POSITIVE		INTERMEDIATE	POSITIVE	NEGATIVE	NEGATIVE	NEGATIVE	POSITIVE	NEGATIVE		POSITIVE	NEGATIVE	POSITIVE	POSITIVE	POSITIVE	NEGATIVE	NEGATIVE	INTERMEDIATE	INTERMEDIATE	NEGATIVE	INTERMEDIATE	INTERMEDIATE	NEGATIVE	NEGATIVE	POSITIVE	POSITIVE
11	2	83.4795	POSITIVE	POSITIVE		INTERMEDIATE	POSITIVE	POSITIVE	POSITIVE	NEGATIVE	POSITIVE	NEGATIVE	INTERMEDIATE	POSITIVE	NEGATIVE	POSITIVE	POSITIVE	POSITIVE	NEGATIVE	POSITIVE	INTERMEDIATE	INTERMEDIATE	NEGATIVE	INTERMEDIATE	INTERMEDIATE	POSITIVE	NEGATIVE	POSITIVE	POSITIVE
12	2	84.0411	POSITIVE	POSITIVE		NEGATIVE	NEGATIVE	NEGATIVE	NEGATIVE	NEGATIVE	POSITIVE	NEGATIVE	INTERMEDIATE	INTERMEDIATE	NEGATIVE	NEGATIVE	INTERMEDIATE	POSITIVE	NEGATIVE	NEGATIVE	INTERMEDIATE	INTERMEDIATE	NEGATIVE	NEGATIVE	NEGATIVE	INTERMEDIATE	NEGATIVE	POSITIVE	POSITIVE
13	1	88.5425	NEGATIVE	NEGATIVE		INTERMEDIATE	POSITIVE	POSITIVE	NEGATIVE	NEGATIVE	POSITIVE	NEGATIVE	INTERMEDIATE	POSITIVE	NEGATIVE	POSITIVE	POSITIVE	NEGATIVE	NEGATIVE	POSITIVE	INTERMEDIATE	INTERMEDIATE	NEGATIVE	INTERMEDIATE	NEGATIVE	NEGATIVE	NEGATIVE	POSITIVE	POSITIVE
14	2	80.5589	NEGATIVE	POSITIVE		INTERMEDIATE	POSITIVE	POSITIVE	POSITIVE	NEGATIVE	POSITIVE	NEGATIVE	POSITIVE	POSITIVE	NEGATIVE	POSITIVE	NEGATIVE	POSITIVE	NEGATIVE	POSITIVE	POSITIVE	INTERMEDIATE	NEGATIVE	INTERMEDIATE	NEGATIVE	POSITIVE	NEGATIVE	POSITIVE	POSITIVE
15	2	83.0274	NEGATIVE	POSITIVE		NEGATIVE	NEGATIVE	NEGATIVE	NEGATIVE	NEGATIVE	POSITIVE	NEGATIVE	INTERMEDIATE	POSITIVE	NEGATIVE	POSITIVE	POSITIVE	POSITIVE	NEGATIVE	NEGATIVE	INTERMEDIATE	INTERMEDIATE	NEGATIVE	INTERMEDIATE	NEGATIVE	NEGATIVE	NEGATIVE	POSITIVE	INTERMEDIATE
16	1	60.6712	NEGATIVE	POSITIVE		NEGATIVE	NEGATIVE	NEGATIVE	NEGATIVE	NEGATIVE	POSITIVE	POSITIVE		POSITIVE	NEGATIVE	NEGATIVE	POSITIVE	POSITIVE	NEGATIVE	NEGATIVE	INTERMEDIATE	INTERMEDIATE	NEGATIVE	INTERMEDIATE	NEGATIVE	NEGATIVE	NEGATIVE	INTERMEDIATE	POSITIVE
17	2	89.0877	NEGATIVE	POSITIVE		NEGATIVE	NEGATIVE	NEGATIVE	NEGATIVE	NEGATIVE	POSITIVE	NEGATIVE	INTERMEDIATE	POSITIVE	NEGATIVE	POSITIVE	NEGATIVE	POSITIVE	NEGATIVE	NEGATIVE	INTERMEDIATE	INTERMEDIATE	NEGATIVE	NEGATIVE	NEGATIVE	NEGATIVE	NEGATIVE	POSITIVE	POSITIVE
18	1	84.9479	POSITIVE	POSITIVE		NEGATIVE	NEGATIVE	NEGATIVE	NEGATIVE	NEGATIVE	POSITIVE	NEGATIVE	INTERMEDIATE	INTERMEDIATE	NEGATIVE	POSITIVE	POSITIVE	POSITIVE	NEGATIVE	NEGATIVE	INTERMEDIATE	INTERMEDIATE	POSITIVE	INTERMEDIATE	NEGATIVE	POSITIVE	NEGATIVE	POSITIVE	POSITIVE
19	2	79.8575	POSITIVE	POSITIVE		INTERMEDIATE	POSITIVE	POSITIVE	POSITIVE	NEGATIVE	POSITIVE	NEGATIVE	INTERMEDIATE	POSITIVE	NEGATIVE	POSITIVE	INTERMEDIATE	POSITIVE	NEGATIVE	POSITIVE	POSITIVE	INTERMEDIATE	NEGATIVE	POSITIVE	INTERMEDIATE	POSITIVE	NEGATIVE	POSITIVE	POSITIVE
20	2	89.2164	POSITIVE	POSITIVE		POSITIVE	POSITIVE	POSITIVE	POSITIVE	NEGATIVE	NEGATIVE	NEGATIVE		NEGATIVE	NEGATIVE	POSITIVE	NEGATIVE	INTERMEDIATE	NEGATIVE	POSITIVE	POSITIVE	POSITIVE	NEGATIVE	POSITIVE	POSITIVE	POSITIVE	NEGATIVE	POSITIVE	POSITIVE
21	2	63.463	NEGATIVE	POSITIVE		NEGATIVE	NEGATIVE	NEGATIVE	NEGATIVE	NEGATIVE	POSITIVE	POSITIVE	INTERMEDIATE	POSITIVE	NEGATIVE	NEGATIVE	NEGATIVE	INTERMEDIATE	NEGATIVE	NEGATIVE	INTERMEDIATE	INTERMEDIATE	NEGATIVE	NEGATIVE	NEGATIVE	NEGATIVE	NEGATIVE	POSITIVE	POSITIVE
22	2	87.1315	POSITIVE	POSITIVE		POSITIVE	POSITIVE	POSITIVE	POSITIVE	NEGATIVE	NEGATIVE	NEGATIVE	INTERMEDIATE	INTERMEDIATE	NEGATIVE	POSITIVE	NEGATIVE	POSITIVE	NEGATIVE	POSITIVE	POSITIVE	POSITIVE	POSITIVE	POSITIVE	POSITIVE	POSITIVE	POSITIVE	POSITIVE	POSITIVE
23	1	77.6301	NEGATIVE	POSITIVE		POSITIVE	POSITIVE	POSITIVE	POSITIVE	NEGATIVE	POSITIVE	NEGATIVE		POSITIVE	NEGATIVE	POSITIVE	INTERMEDIATE	POSITIVE	NEGATIVE	POSITIVE	POSITIVE	INTERMEDIATE	NEGATIVE	POSITIVE	INTERMEDIATE	POSITIVE	NEGATIVE	POSITIVE
24	2	88.3096	NEGATIVE	INTERMEDIATE		NEGATIVE	POSITIVE	POSITIVE	NEGATIVE	NEGATIVE	NEGATIVE	POSITIVE		NEGATIVE	NEGATIVE	NEGATIVE	NEGATIVE	POSITIVE	NEGATIVE	NEGATIVE	INTERMEDIATE	INTERMEDIATE	NEGATIVE	POSITIVE	NEGATIVE	NEGATIVE	NEGATIVE	POSITIVE	POSITIVE
25	1	80.1096	NEGATIVE	INTERMEDIATE		INTERMEDIATE	NEGATIVE	POSITIVE	NEGATIVE	NEGATIVE	POSITIVE	POSITIVE	POSITIVE	POSITIVE	NEGATIVE	POSITIVE	POSITIVE	INTERMEDIATE	NEGATIVE	NEGATIVE	INTERMEDIATE	INTERMEDIATE	NEGATIVE	INTERMEDIATE	NEGATIVE	NEGATIVE	NEGATIVE	POSITIVE	POSITIVE
26	2	83.589	POSITIVE	POSITIVE		POSITIVE	POSITIVE	POSITIVE	POSITIVE	NEGATIVE	POSITIVE	NEGATIVE	INTERMEDIATE	POSITIVE	NEGATIVE	POSITIVE	POSITIVE	POSITIVE	NEGATIVE	POSITIVE	POSITIVE	POSITIVE	NEGATIVE	POSITIVE	POSITIVE	POSITIVE	NEGATIVE	POSITIVE	POSITIVE
27	1	73.2877	POSITIVE	POSITIVE		POSITIVE	POSITIVE	POSITIVE	POSITIVE	NEGATIVE	POSITIVE	NEGATIVE	INTERMEDIATE	INTERMEDIATE	NEGATIVE	POSITIVE	POSITIVE	POSITIVE	NEGATIVE	POSITIVE	POSITIVE	POSITIVE	POSITIVE	POSITIVE	POSITIVE	POSITIVE	POSITIVE	POSITIVE	POSITIVE
28	1	70.3151	NEGATIVE	POSITIVE		NEGATIVE	NEGATIVE	NEGATIVE	NEGATIVE	NEGATIVE	NEGATIVE	NEGATIVE	POSITIVE	INTERMEDIATE	NEGATIVE	POSITIVE	INTERMEDIATE	POSITIVE	POSITIVE	NEGATIVE	INTERMEDIATE	INTERMEDIATE	NEGATIVE	NEGATIVE	NEGATIVE	NEGATIVE	NEGATIVE	POSITIVE	POSITIVE
29	2	79.5753
30	1	64.5918	NEGATIVE	INTERMEDIATE		NEGATIVE	NEGATIVE	NEGATIVE	POSITIVE	NEGATIVE	POSITIVE	POSITIVE	POSITIVE	POSITIVE	NEGATIVE	NEGATIVE	INTERMEDIATE	INTERMEDIATE	NEGATIVE	NEGATIVE	INTERMEDIATE	INTERMEDIATE	POSITIVE	INTERMEDIATE	NEGATIVE	NEGATIVE	NEGATIVE	POSITIVE	POSITIVE
31	1	77.6603	POSITIVE	INTERMEDIATE			NEGATIVE	NEGATIVE	NEGATIVE	NEGATIVE	POSITIVE	NEGATIVE		POSITIVE	NEGATIVE	POSITIVE	POSITIVE	INTERMEDIATE	NEGATIVE	NEGATIVE		INTERMEDIATE	NEGATIVE	NEGATIVE	NEGATIVE	NEGATIVE	NEGATIVE
32	1	90.9123	NEGATIVE	NEGATIVE		NEGATIVE	NEGATIVE	NEGATIVE	NEGATIVE	NEGATIVE	POSITIVE	POSITIVE	INTERMEDIATE	POSITIVE	NEGATIVE	POSITIVE	POSITIVE	POSITIVE	NEGATIVE	NEGATIVE	INTERMEDIATE	INTERMEDIATE	NEGATIVE	INTERMEDIATE	NEGATIVE	NEGATIVE	NEGATIVE	INTERMEDIATE	POSITIVE
33	1	83.1452	POSITIVE	INTERMEDIATE		NEGATIVE	NEGATIVE	NEGATIVE	NEGATIVE	NEGATIVE	POSITIVE	NEGATIVE	INTERMEDIATE	INTERMEDIATE	NEGATIVE	POSITIVE	POSITIVE	POSITIVE	NEGATIVE	NEGATIVE	INTERMEDIATE	INTERMEDIATE	NEGATIVE	INTERMEDIATE	NEGATIVE	NEGATIVE	NEGATIVE	INTERMEDIATE	POSITIVE
34	1	70.0986
35	2	80.3945	POSITIVE	INTERMEDIATE		NEGATIVE	NEGATIVE	NEGATIVE	NEGATIVE	NEGATIVE	POSITIVE	POSITIVE	INTERMEDIATE	NEGATIVE	NEGATIVE	POSITIVE	POSITIVE	POSITIVE	POSITIVE	NEGATIVE	INTERMEDIATE	INTERMEDIATE	POSITIVE	NEGATIVE	NEGATIVE	NEGATIVE	NEGATIVE	POSITIVE	POSITIVE
36	2	79.6356	POSITIVE	POSITIVE		NEGATIVE	NEGATIVE	NEGATIVE	POSITIVE	NEGATIVE	POSITIVE	POSITIVE	POSITIVE	NEGATIVE	NEGATIVE	POSITIVE	POSITIVE	POSITIVE	POSITIVE	NEGATIVE	INTERMEDIATE	INTERMEDIATE	POSITIVE	INTERMEDIATE	INTERMEDIATE	NEGATIVE	NEGATIVE	POSITIVE	POSITIVE
37	2	82.4055	POSITIVE	POSITIVE		NEGATIVE	NEGATIVE	NEGATIVE	POSITIVE	NEGATIVE	POSITIVE	NEGATIVE	INTERMEDIATE	NEGATIVE	NEGATIVE	POSITIVE	POSITIVE	POSITIVE	NEGATIVE	NEGATIVE	INTERMEDIATE	INTERMEDIATE	NEGATIVE	INTERMEDIATE	NEGATIVE	NEGATIVE	NEGATIVE	POSITIVE	POSITIVE
38	2	83.4301	NEGATIVE	POSITIVE		INTERMEDIATE	POSITIVE	POSITIVE	POSITIVE	POSITIVE	POSITIVE	NEGATIVE	INTERMEDIATE	POSITIVE		POSITIVE	POSITIVE	POSITIVE	NEGATIVE	NEGATIVE	POSITIVE	INTERMEDIATE	NEGATIVE	POSITIVE	POSITIVE	POSITIVE	NEGATIVE	POSITIVE	POSITIVE
39	1	56.0137	POSITIVE				POSITIVE		POSITIVE	NEGATIVE	POSITIVE			INTERMEDIATE	NEGATIVE	POSITIVE			NEGATIVE						NEGATIVE		NEGATIVE
40	2	86.6603	POSITIVE	POSITIVE		NEGATIVE	NEGATIVE	NEGATIVE	POSITIVE	NEGATIVE	POSITIVE	NEGATIVE	INTERMEDIATE	POSITIVE	NEGATIVE	POSITIVE	POSITIVE	POSITIVE	NEGATIVE	NEGATIVE	INTERMEDIATE	INTERMEDIATE	NEGATIVE	INTERMEDIATE	INTERMEDIATE	NEGATIVE	POSITIVE	POSITIVE	POSITIVE
41	2	86.4301	POSITIVE	POSITIVE		INTERMEDIATE	POSITIVE	POSITIVE	POSITIVE	NEGATIVE	POSITIVE	NEGATIVE	INTERMEDIATE	POSITIVE	NEGATIVE	POSITIVE	POSITIVE	POSITIVE	NEGATIVE	POSITIVE	POSITIVE	POSITIVE	NEGATIVE	POSITIVE	POSITIVE	POSITIVE	POSITIVE	POSITIVE	POSITIVE
42	2	58.9342	NEGATIVE	INTERMEDIATE		NEGATIVE	NEGATIVE	NEGATIVE	NEGATIVE	NEGATIVE	POSITIVE	NEGATIVE		INTERMEDIATE	NEGATIVE	NEGATIVE	POSITIVE	POSITIVE	NEGATIVE	NEGATIVE	INTERMEDIATE	INTERMEDIATE	NEGATIVE	NEGATIVE	NEGATIVE	NEGATIVE	NEGATIVE	INTERMEDIATE	POSITIVE
43	2	68.7534	POSITIVE	POSITIVE		INTERMEDIATE	POSITIVE	POSITIVE	POSITIVE	NEGATIVE	POSITIVE	NEGATIVE	INTERMEDIATE	NEGATIVE	NEGATIVE	POSITIVE	POSITIVE	POSITIVE	NEGATIVE	NEGATIVE	POSITIVE	POSITIVE	NEGATIVE	POSITIVE	POSITIVE	POSITIVE	POSITIVE	POSITIVE	POSITIVE
44	2	82.8274	POSITIVE	POSITIVE		POSITIVE	POSITIVE	POSITIVE	POSITIVE	NEGATIVE	POSITIVE	NEGATIVE	INTERMEDIATE	POSITIVE	NEGATIVE	POSITIVE	POSITIVE	POSITIVE	NEGATIVE	POSITIVE	POSITIVE	POSITIVE	POSITIVE	POSITIVE	POSITIVE	POSITIVE	POSITIVE	POSITIVE	POSITIVE
45	2	94.0877	NEGATIVE	POSITIVE		NEGATIVE	NEGATIVE	NEGATIVE	NEGATIVE	NEGATIVE	POSITIVE	POSITIVE	POSITIVE	POSITIVE	NEGATIVE	POSITIVE	POSITIVE	POSITIVE	NEGATIVE	NEGATIVE	INTERMEDIATE	INTERMEDIATE	NEGATIVE	INTERMEDIATE	NEGATIVE	NEGATIVE	NEGATIVE	POSITIVE	POSITIVE
46	1	63.9096	POSITIVE	POSITIVE	POSITIVE	POSITIVE	POSITIVE	POSITIVE	POSITIVE	NEGATIVE	POSITIVE	NEGATIVE	POSITIVE	INTERMEDIATE	NEGATIVE	POSITIVE	POSITIVE	POSITIVE	NEGATIVE	NEGATIVE	INTERMEDIATE	POSITIVE	POSITIVE	POSITIVE	INTERMEDIATE	POSITIVE	POSITIVE	POSITIVE	POSITIVE
47	1	64.4082	NEGATIVE	INTERMEDIATE	INTERMEDIATE	POSITIVE	POSITIVE	POSITIVE	POSITIVE	NEGATIVE	NEGATIVE	NEGATIVE		POSITIVE	NEGATIVE	POSITIVE	INTERMEDIATE	INTERMEDIATE	POSITIVE	NEGATIVE	POSITIVE	POSITIVE	POSITIVE	POSITIVE	POSITIVE	POSITIVE	NEGATIVE	INTERMEDIATE	POSITIVE
48	2	74.0932		INTERMEDIATE	POSITIVE	INTERMEDIATE	INTERMEDIATE	NEGATIVE		NEGATIVE	POSITIVE	NEGATIVE	INTERMEDIATE	POSITIVE	NEGATIVE	POSITIVE	POSITIVE	INTERMEDIATE	NEGATIVE	NEGATIVE	INTERMEDIATE	POSITIVE	POSITIVE	INTERMEDIATE	INTERMEDIATE		NEGATIVE	INTERMEDIATE	POSITIVE
49	2	74.0932	POSITIVE	POSITIVE	INTERMEDIATE	POSITIVE	POSITIVE	POSITIVE	POSITIVE	NEGATIVE	POSITIVE	NEGATIVE	POSITIVE	INTERMEDIATE	NEGATIVE	POSITIVE	POSITIVE	INTERMEDIATE	POSITIVE	POSITIVE	INTERMEDIATE	POSITIVE	POSITIVE	POSITIVE	INTERMEDIATE	POSITIVE	NEGATIVE	POSITIVE	POSITIVE
50	2	84.7452	POSITIVE	POSITIVE	POSITIVE	POSITIVE	POSITIVE	POSITIVE	POSITIVE	NEGATIVE	POSITIVE	NEGATIVE	POSITIVE	INTERMEDIATE	NEGATIVE	POSITIVE	POSITIVE	POSITIVE	NEGATIVE	NEGATIVE	POSITIVE	POSITIVE	POSITIVE	POSITIVE	INTERMEDIATE	POSITIVE	POSITIVE	POSITIVE	POSITIVE
51	2	86.6493	POSITIVE	POSITIVE	POSITIVE	INTERMEDIATE	POSITIVE	POSITIVE	POSITIVE	NEGATIVE	POSITIVE	NEGATIVE	POSITIVE	INTERMEDIATE	NEGATIVE	POSITIVE	POSITIVE	POSITIVE	NEGATIVE	NEGATIVE	POSITIVE	POSITIVE	POSITIVE	INTERMEDIATE	INTERMEDIATE	POSITIVE	NEGATIVE	POSITIVE	POSITIVE
52	2	87.1342	POSITIVE	INTERMEDIATE	POSITIVE	INTERMEDIATE	POSITIVE	NEGATIVE	POSITIVE	NEGATIVE	POSITIVE	NEGATIVE	POSITIVE	NEGATIVE	NEGATIVE	POSITIVE	POSITIVE	POSITIVE	NEGATIVE	NEGATIVE	INTERMEDIATE	POSITIVE	POSITIVE	INTERMEDIATE	INTERMEDIATE	NEGATIVE	NEGATIVE	POSITIVE	POSITIVE
53	1	74.6767	NEGATIVE	NEGATIVE	INTERMEDIATE	INTERMEDIATE	NEGATIVE	NEGATIVE	NEGATIVE	NEGATIVE	NEGATIVE	NEGATIVE	POSITIVE	INTERMEDIATE	NEGATIVE	NEGATIVE	INTERMEDIATE	INTERMEDIATE	NEGATIVE	NEGATIVE	INTERMEDIATE	INTERMEDIATE	NEGATIVE	INTERMEDIATE	INTERMEDIATE	POSITIVE	NEGATIVE	NEGATIVE	POSITIVE
54	2	79.8795	POSITIVE	POSITIVE	POSITIVE	INTERMEDIATE	POSITIVE	POSITIVE	POSITIVE	NEGATIVE	POSITIVE	NEGATIVE	POSITIVE	NEGATIVE	NEGATIVE	POSITIVE	POSITIVE	POSITIVE	NEGATIVE	NEGATIVE	INTERMEDIATE	POSITIVE	POSITIVE	INTERMEDIATE	INTERMEDIATE	POSITIVE	POSITIVE	POSITIVE	POSITIVE
55	1	71.9425	NEGATIVE	INTERMEDIATE	POSITIVE	INTERMEDIATE	POSITIVE	POSITIVE	POSITIVE	NEGATIVE	POSITIVE	POSITIVE	POSITIVE	INTERMEDIATE	NEGATIVE	POSITIVE	INTERMEDIATE	POSITIVE	NEGATIVE	NEGATIVE	POSITIVE	POSITIVE	POSITIVE	INTERMEDIATE	INTERMEDIATE	POSITIVE	NEGATIVE	POSITIVE	POSITIVE
56	1	68.6466	POSITIVE	POSITIVE	POSITIVE	INTERMEDIATE	NEGATIVE	NEGATIVE	POSITIVE	NEGATIVE	POSITIVE	NEGATIVE	POSITIVE	NEGATIVE	NEGATIVE	NEGATIVE	POSITIVE	POSITIVE	NEGATIVE	NEGATIVE	INTERMEDIATE	POSITIVE	POSITIVE	INTERMEDIATE	NEGATIVE	NEGATIVE	NEGATIVE	POSITIVE	POSITIVE
57	2	77.8384
58	2	80.8767	NEGATIVE	POSITIVE	POSITIVE	INTERMEDIATE	POSITIVE	NEGATIVE	NEGATIVE	NEGATIVE	POSITIVE	NEGATIVE	POSITIVE	POSITIVE	NEGATIVE	NEGATIVE	POSITIVE	INTERMEDIATE	NEGATIVE	NEGATIVE	INTERMEDIATE	INTERMEDIATE	POSITIVE	NEGATIVE	NEGATIVE	NEGATIVE	NEGATIVE	INTERMEDIATE	INTERMEDIATE
59	1	85.9808	NEGATIVE	POSITIVE	POSITIVE	POSITIVE	POSITIVE	POSITIVE	NEGATIVE	NEGATIVE	POSITIVE	NEGATIVE	INTERMEDIATE	NEGATIVE	NEGATIVE	POSITIVE	INTERMEDIATE	INTERMEDIATE	NEGATIVE	POSITIVE	INTERMEDIATE	INTERMEDIATE	POSITIVE	NEGATIVE	INTERMEDIATE	POSITIVE		POSITIVE	POSITIVE
60	1	85.3699	POSITIVE	POSITIVE	INTERMEDIATE	INTERMEDIATE	NEGATIVE	POSITIVE	NEGATIVE	NEGATIVE	POSITIVE	NEGATIVE	INTERMEDIATE	NEGATIVE	NEGATIVE	NEGATIVE	INTERMEDIATE	POSITIVE	NEGATIVE	NEGATIVE	POSITIVE	INTERMEDIATE	POSITIVE	INTERMEDIATE	INTERMEDIATE	NEGATIVE		POSITIVE	POSITIVE
61	2	85.5342	NEGATIVE	POSITIVE	POSITIVE	NEGATIVE	NEGATIVE	NEGATIVE	NEGATIVE	NEGATIVE	POSITIVE	NEGATIVE	INTERMEDIATE	INTERMEDIATE	NEGATIVE	NEGATIVE	POSITIVE	POSITIVE	NEGATIVE	NEGATIVE	INTERMEDIATE	INTERMEDIATE	POSITIVE	NEGATIVE	INTERMEDIATE	NEGATIVE		NEGATIVE	POSITIVE
62	2	99.6767	NEGATIVE	POSITIVE	POSITIVE	NEGATIVE	NEGATIVE	NEGATIVE	NEGATIVE	NEGATIVE	POSITIVE	POSITIVE	POSITIVE	INTERMEDIATE	NEGATIVE	NEGATIVE	INTERMEDIATE	INTERMEDIATE	NEGATIVE	NEGATIVE	INTERMEDIATE	INTERMEDIATE	POSITIVE	NEGATIVE	NEGATIVE	NEGATIVE		POSITIVE	POSITIVE
63	2	100	NEGATIVE	POSITIVE	POSITIVE	NEGATIVE	POSITIVE	NEGATIVE	NEGATIVE	NEGATIVE	POSITIVE	POSITIVE	POSITIVE	INTERMEDIATE	NEGATIVE	POSITIVE	INTERMEDIATE	INTERMEDIATE	NEGATIVE	NEGATIVE	INTERMEDIATE	INTERMEDIATE	POSITIVE	INTERMEDIATE	NEGATIVE	NEGATIVE		POSITIVE	POSITIVE
64	2	87	POSITIVE	POSITIVE	POSITIVE	INTERMEDIATE	POSITIVE	POSITIVE	POSITIVE	NEGATIVE	POSITIVE	NEGATIVE	INTERMEDIATE	NEGATIVE	NEGATIVE	NEGATIVE	POSITIVE	POSITIVE	NEGATIVE	NEGATIVE	INTERMEDIATE	INTERMEDIATE	POSITIVE	INTERMEDIATE	INTERMEDIATE	POSITIVE		POSITIVE	POSITIVE
65	2	89.3863	NEGATIVE	POSITIVE	INTERMEDIATE	NEGATIVE	NEGATIVE	NEGATIVE	NEGATIVE	NEGATIVE	POSITIVE	POSITIVE	INTERMEDIATE	INTERMEDIATE	NEGATIVE	NEGATIVE	INTERMEDIATE	POSITIVE	NEGATIVE	NEGATIVE	INTERMEDIATE	INTERMEDIATE	POSITIVE	NEGATIVE	INTERMEDIATE	NEGATIVE		INTERMEDIATE	POSITIVE
66	2	89.9781	NEGATIVE	POSITIVE	POSITIVE	NEGATIVE	NEGATIVE	NEGATIVE	NEGATIVE	NEGATIVE	POSITIVE	POSITIVE	POSITIVE	INTERMEDIATE	NEGATIVE	NEGATIVE	POSITIVE	POSITIVE	NEGATIVE	NEGATIVE	INTERMEDIATE	INTERMEDIATE	NEGATIVE	NEGATIVE	NEGATIVE	NEGATIVE		POSITIVE	POSITIVE
67	1	88.674	NEGATIVE	POSITIVE	INTERMEDIATE	NEGATIVE	NEGATIVE	NEGATIVE	NEGATIVE	NEGATIVE	POSITIVE	NEGATIVE	INTERMEDIATE	POSITIVE	NEGATIVE	NEGATIVE	INTERMEDIATE	POSITIVE	NEGATIVE	NEGATIVE	INTERMEDIATE	INTERMEDIATE	NEGATIVE	NEGATIVE	NEGATIVE	POSITIVE		INTERMEDIATE	POSITIVE
68	1	84.1616	POSITIVE	POSITIVE	POSITIVE	NEGATIVE	NEGATIVE	NEGATIVE	POSITIVE	NEGATIVE	POSITIVE	NEGATIVE	INTERMEDIATE	NEGATIVE	NEGATIVE	NEGATIVE	POSITIVE	POSITIVE	NEGATIVE	NEGATIVE	INTERMEDIATE	INTERMEDIATE	POSITIVE	NEGATIVE	NEGATIVE	NEGATIVE		POSITIVE	POSITIVE
69	2	73.0795	POSITIVE	POSITIVE	POSITIVE	INTERMEDIATE	POSITIVE	POSITIVE	POSITIVE	NEGATIVE	POSITIVE	NEGATIVE	INTERMEDIATE	NEGATIVE	NEGATIVE	POSITIVE	POSITIVE	POSITIVE	NEGATIVE	NEGATIVE	INTERMEDIATE	INTERMEDIATE	POSITIVE	INTERMEDIATE	INTERMEDIATE	NEGATIVE		POSITIVE	POSITIVE
70	2	73.0795	POSITIVE	POSITIVE	POSITIVE	INTERMEDIATE	POSITIVE	POSITIVE	POSITIVE	NEGATIVE	POSITIVE	NEGATIVE	INTERMEDIATE	NEGATIVE	NEGATIVE	POSITIVE	POSITIVE	POSITIVE	NEGATIVE	NEGATIVE	INTERMEDIATE	INTERMEDIATE	POSITIVE	INTERMEDIATE	NEGATIVE	POSITIVE		POSITIVE	POSITIVE
71	2	79.2849	NEGATIVE	POSITIVE	INTERMEDIATE	INTERMEDIATE	POSITIVE	POSITIVE	POSITIVE	NEGATIVE	NEGATIVE	POSITIVE	INTERMEDIATE	POSITIVE	NEGATIVE	NEGATIVE	NEGATIVE	INTERMEDIATE	NEGATIVE	NEGATIVE	POSITIVE	INTERMEDIATE	POSITIVE	INTERMEDIATE	INTERMEDIATE	POSITIVE		POSITIVE	POSITIVE
72	2	69.2301	POSITIVE	POSITIVE	POSITIVE	NEGATIVE	NEGATIVE	NEGATIVE	NEGATIVE	NEGATIVE	POSITIVE	NEGATIVE	INTERMEDIATE	INTERMEDIATE	NEGATIVE	NEGATIVE	POSITIVE	POSITIVE	NEGATIVE	NEGATIVE	POSITIVE	INTERMEDIATE	POSITIVE	INTERMEDIATE	INTERMEDIATE	NEGATIVE		INTERMEDIATE	POSITIVE
73	2	87.8055	POSITIVE	POSITIVE	POSITIVE	NEGATIVE	NEGATIVE	NEGATIVE	NEGATIVE	NEGATIVE	POSITIVE	NEGATIVE	INTERMEDIATE	NEGATIVE	NEGATIVE	NEGATIVE	INTERMEDIATE	POSITIVE	NEGATIVE	NEGATIVE	POSITIVE	INTERMEDIATE	POSITIVE	INTERMEDIATE	NEGATIVE	POSITIVE		POSITIVE	POSITIVE
74	2	77.8329									POSITIVE	NEGATIVE	INTERMEDIATE	NEGATIVE	NEGATIVE		INTERMEDIATE	INTERMEDIATE	NEGATIVE		INTERMEDIATE
75	2	58.9534	NEGATIVE	NEGATIVE	POSITIVE	NEGATIVE	NEGATIVE	NEGATIVE	NEGATIVE	POSITIVE	POSITIVE	POSITIVE	INTERMEDIATE	INTERMEDIATE	NEGATIVE	NEGATIVE	POSITIVE	INTERMEDIATE	NEGATIVE	NEGATIVE	NEGATIVE	INTERMEDIATE	NEGATIVE	NEGATIVE	NEGATIVE	NEGATIVE		NEGATIVE	POSITIVE
76	1	54.7233	POSITIVE	POSITIVE	POSITIVE	INTERMEDIATE	POSITIVE	POSITIVE	POSITIVE	NEGATIVE	POSITIVE	NEGATIVE	INTERMEDIATE	NEGATIVE	NEGATIVE	POSITIVE	INTERMEDIATE	POSITIVE	NEGATIVE	POSITIVE	POSITIVE	INTERMEDIATE	POSITIVE	POSITIVE	INTERMEDIATE	POSITIVE		POSITIVE	POSITIVE
77	1	71.9753	POSITIVE	POSITIVE	POSITIVE	POSITIVE	POSITIVE	POSITIVE	NEGATIVE	POSITIVE	POSITIVE	NEGATIVE	INTERMEDIATE	NEGATIVE	NEGATIVE	NEGATIVE	POSITIVE	POSITIVE	NEGATIVE	POSITIVE	INTERMEDIATE	INTERMEDIATE	POSITIVE	INTERMEDIATE	INTERMEDIATE	NEGATIVE		POSITIVE	POSITIVE
78	1	90.4767	NEGATIVE	POSITIVE	NEGATIVE	INTERMEDIATE	POSITIVE	POSITIVE	NEGATIVE	NEGATIVE	NEGATIVE	NEGATIVE	INTERMEDIATE	NEGATIVE	NEGATIVE	NEGATIVE	INTERMEDIATE	POSITIVE	NEGATIVE	NEGATIVE	POSITIVE	INTERMEDIATE	NEGATIVE	NEGATIVE	NEGATIVE	NEGATIVE		INTERMEDIATE	POSITIVE
79	1	83.3205							NEGATIVE
80	1	79.4575	POSITIVE	POSITIVE	POSITIVE	INTERMEDIATE	POSITIVE	POSITIVE	NEGATIVE	POSITIVE	POSITIVE	NEGATIVE	INTERMEDIATE	INTERMEDIATE	NEGATIVE	NEGATIVE	INTERMEDIATE	POSITIVE	NEGATIVE	POSITIVE	INTERMEDIATE	INTERMEDIATE	POSITIVE	NEGATIVE	INTERMEDIATE	NEGATIVE		POSITIVE	POSITIVE
81	2	75.8904	POSITIVE	POSITIVE	POSITIVE	INTERMEDIATE	POSITIVE	POSITIVE	POSITIVE	NEGATIVE	POSITIVE	NEGATIVE	INTERMEDIATE	INTERMEDIATE	NEGATIVE	POSITIVE	POSITIVE	POSITIVE	NEGATIVE	POSITIVE	POSITIVE	INTERMEDIATE	POSITIVE	INTERMEDIATE	INTERMEDIATE	POSITIVE		POSITIVE	POSITIVE
82	1	79.3644	POSITIVE	POSITIVE	INTERMEDIATE	INTERMEDIATE	POSITIVE	POSITIVE	NEGATIVE	NEGATIVE	POSITIVE	NEGATIVE	INTERMEDIATE	NEGATIVE	NEGATIVE	NEGATIVE	INTERMEDIATE	POSITIVE	NEGATIVE	NEGATIVE	INTERMEDIATE	INTERMEDIATE	POSITIVE	INTERMEDIATE	INTERMEDIATE	NEGATIVE		POSITIVE	POSITIVE
83	2	91.0822	NEGATIVE	POSITIVE	INTERMEDIATE	INTERMEDIATE	NEGATIVE	NEGATIVE	NEGATIVE	NEGATIVE	POSITIVE	NEGATIVE	INTERMEDIATE	NEGATIVE	NEGATIVE	NEGATIVE	NEGATIVE	INTERMEDIATE	NEGATIVE	NEGATIVE	INTERMEDIATE	INTERMEDIATE	NEGATIVE	NEGATIVE	NEGATIVE	NEGATIVE		POSITIVE	POSITIVE
84	2	93.6658	NEGATIVE	POSITIVE	INTERMEDIATE	NEGATIVE	NEGATIVE	NEGATIVE	NEGATIVE		POSITIVE	NEGATIVE	INTERMEDIATE	INTERMEDIATE	NEGATIVE	NEGATIVE	POSITIVE	INTERMEDIATE	NEGATIVE	NEGATIVE	NEGATIVE	NEGATIVE	NEGATIVE	NEGATIVE	NEGATIVE	NEGATIVE		INTERMEDIATE	POSITIVE
85	1	69.3151	NEGATIVE	POSITIVE	NEGATIVE	INTERMEDIATE	POSITIVE	POSITIVE	NEGATIVE	NEGATIVE	POSITIVE	POSITIVE	POSITIVE	INTERMEDIATE	NEGATIVE	NEGATIVE	INTERMEDIATE	INTERMEDIATE	NEGATIVE	NEGATIVE	POSITIVE	INTERMEDIATE	POSITIVE	NEGATIVE	INTERMEDIATE	NEGATIVE		INTERMEDIATE	POSITIVE
86	1	83.874	POSITIVE	POSITIVE	POSITIVE	INTERMEDIATE	POSITIVE	POSITIVE	POSITIVE	POSITIVE	POSITIVE	NEGATIVE	INTERMEDIATE	NEGATIVE	NEGATIVE	POSITIVE	POSITIVE	POSITIVE	NEGATIVE	NEGATIVE	INTERMEDIATE	INTERMEDIATE	POSITIVE	INTERMEDIATE	INTERMEDIATE	POSITIVE		POSITIVE	POSITIVE
87	2	84.0767	NEGATIVE	POSITIVE	NEGATIVE	NEGATIVE	NEGATIVE	NEGATIVE	NEGATIVE	POSITIVE	POSITIVE	NEGATIVE	INTERMEDIATE	INTERMEDIATE	NEGATIVE	NEGATIVE	POSITIVE	POSITIVE	NEGATIVE	NEGATIVE	INTERMEDIATE	NEGATIVE	POSITIVE	NEGATIVE	INTERMEDIATE	NEGATIVE		POSITIVE	POSITIVE
88	1	49.1205										NEGATIVE	INTERMEDIATE	NEGATIVE	NEGATIVE		POSITIVE	INTERMEDIATE	NEGATIVE
89	1	71.2247	NEGATIVE	POSITIVE	INTERMEDIATE	INTERMEDIATE	POSITIVE	POSITIVE	POSITIVE	POSITIVE	NEGATIVE	NEGATIVE	INTERMEDIATE	INTERMEDIATE	NEGATIVE	NEGATIVE	NEGATIVE	INTERMEDIATE	NEGATIVE	POSITIVE	INTERMEDIATE	INTERMEDIATE	NEGATIVE	INTERMEDIATE	INTERMEDIATE	POSITIVE		INTERMEDIATE	INTERMEDIATE
90	2	64.7671	POSITIVE	POSITIVE	POSITIVE	INTERMEDIATE	POSITIVE	POSITIVE	POSITIVE	NEGATIVE	POSITIVE	NEGATIVE	INTERMEDIATE	NEGATIVE	NEGATIVE	POSITIVE	POSITIVE	POSITIVE	NEGATIVE	NEGATIVE	INTERMEDIATE	POSITIVE	POSITIVE	INTERMEDIATE	INTERMEDIATE	POSITIVE		POSITIVE	POSITIVE
91	2	83.1671	POSITIVE	POSITIVE	INTERMEDIATE	NEGATIVE	NEGATIVE	NEGATIVE	NEGATIVE	NEGATIVE	POSITIVE	NEGATIVE	INTERMEDIATE	NEGATIVE	NEGATIVE	NEGATIVE	POSITIVE	POSITIVE	NEGATIVE	NEGATIVE	INTERMEDIATE	INTERMEDIATE	NEGATIVE	NEGATIVE	NEGATIVE	NEGATIVE		POSITIVE	POSITIVE
92	2	81.3616	NEGATIVE	POSITIVE	POSITIVE	INTERMEDIATE	POSITIVE	NEGATIVE	POSITIVE	NEGATIVE	POSITIVE	POSITIVE	INTERMEDIATE	POSITIVE	NEGATIVE	NEGATIVE	INTERMEDIATE	INTERMEDIATE	NEGATIVE	NEGATIVE	INTERMEDIATE	INTERMEDIATE	NEGATIVE	POSITIVE	NEGATIVE	POSITIVE		INTERMEDIATE	NEGATIVE
93	1	63.0849	NEGATIVE	POSITIVE	POSITIVE	INTERMEDIATE	POSITIVE	NEGATIVE	NEGATIVE	POSITIVE	NEGATIVE	NEGATIVE	INTERMEDIATE	NEGATIVE	NEGATIVE	NEGATIVE	INTERMEDIATE	POSITIVE	NEGATIVE	POSITIVE	NEGATIVE	INTERMEDIATE	NEGATIVE	NEGATIVE	NEGATIVE	POSITIVE		NEGATIVE	POSITIVE
94	2	94	POSITIVE	POSITIVE	POSITIVE	NEGATIVE	POSITIVE	POSITIVE	POSITIVE	NEGATIVE	POSITIVE	NEGATIVE	INTERMEDIATE	NEGATIVE	NEGATIVE	NEGATIVE	INTERMEDIATE	INTERMEDIATE	NEGATIVE	NEGATIVE	INTERMEDIATE	INTERMEDIATE	POSITIVE	NEGATIVE	INTERMEDIATE	NEGATIVE		POSITIVE	POSITIVE
95	2	72.4082	NEGATIVE	POSITIVE	POSITIVE	INTERMEDIATE	POSITIVE	POSITIVE	POSITIVE	NEGATIVE	POSITIVE	NEGATIVE		INTERMEDIATE	NEGATIVE	POSITIVE	POSITIVE	POSITIVE	NEGATIVE	POSITIVE	INTERMEDIATE	POSITIVE	POSITIVE	INTERMEDIATE	NEGATIVE	POSITIVE		POSITIVE	POSITIVE
96	1	98.6301	NEGATIVE	POSITIVE	INTERMEDIATE	INTERMEDIATE	POSITIVE	POSITIVE	POSITIVE	NEGATIVE	NEGATIVE	POSITIVE	INTERMEDIATE	INTERMEDIATE	NEGATIVE	NEGATIVE	INTERMEDIATE	POSITIVE	NEGATIVE	NEGATIVE	POSITIVE	INTERMEDIATE	POSITIVE	POSITIVE	INTERMEDIATE	NEGATIVE		INTERMEDIATE	POSITIVE
97	2	72.9726	POSITIVE	POSITIVE	POSITIVE	POSITIVE	POSITIVE	POSITIVE	POSITIVE	POSITIVE	POSITIVE	NEGATIVE	INTERMEDIATE	INTERMEDIATE	NEGATIVE	POSITIVE	POSITIVE	POSITIVE	NEGATIVE	POSITIVE	INTERMEDIATE	POSITIVE	POSITIVE	INTERMEDIATE	INTERMEDIATE	POSITIVE		POSITIVE	POSITIVE
98	2	99.4137	NEGATIVE	POSITIVE	INTERMEDIATE	POSITIVE	POSITIVE	POSITIVE	POSITIVE	NEGATIVE	POSITIVE	NEGATIVE	POSITIVE	POSITIVE	NEGATIVE	POSITIVE	POSITIVE	POSITIVE	NEGATIVE	NEGATIVE	INTERMEDIATE	INTERMEDIATE	POSITIVE	INTERMEDIATE	POSITIVE	POSITIVE		POSITIVE	POSITIVE
99	1	79.9918	POSITIVE	INTERMEDIATE	POSITIVE	POSITIVE	NEGATIVE	NEGATIVE	NEGATIVE	NEGATIVE	POSITIVE	POSITIVE	INTERMEDIATE	NEGATIVE	NEGATIVE	POSITIVE	POSITIVE	POSITIVE	NEGATIVE	POSITIVE	INTERMEDIATE	INTERMEDIATE	POSITIVE	INTERMEDIATE	INTERMEDIATE	POSITIVE		POSITIVE	POSITIVE
100	1	90.5808	POSITIVE	INTERMEDIATE	INTERMEDIATE	POSITIVE	NEGATIVE	NEGATIVE	NEGATIVE		POSITIVE	NEGATIVE		NEGATIVE	NEGATIVE	NEGATIVE	POSITIVE	POSITIVE	NEGATIVE	NEGATIVE	INTERMEDIATE	INTERMEDIATE	POSITIVE	INTERMEDIATE	INTERMEDIATE	POSITIVE		POSITIVE	POSITIVE
101	2	74.6849	NEGATIVE	POSITIVE	INTERMEDIATE	NEGATIVE	NEGATIVE	NEGATIVE	NEGATIVE		NEGATIVE	NEGATIVE		INTERMEDIATE	NEGATIVE	NEGATIVE	POSITIVE	POSITIVE	NEGATIVE	NEGATIVE	INTERMEDIATE	INTERMEDIATE	NEGATIVE	NEGATIVE	INTERMEDIATE	NEGATIVE		NEGATIVE	POSITIVE
102	1	58.7397	POSITIVE	INTERMEDIATE	INTERMEDIATE	NEGATIVE	POSITIVE	NEGATIVE	POSITIVE	POSITIVE	POSITIVE	NEGATIVE		NEGATIVE	NEGATIVE	NEGATIVE	INTERMEDIATE	POSITIVE	NEGATIVE	NEGATIVE	INTERMEDIATE	INTERMEDIATE	POSITIVE	INTERMEDIATE	INTERMEDIATE	POSITIVE		POSITIVE	POSITIVE
103	2	70.9315	POSITIVE	POSITIVE	POSITIVE	POSITIVE	POSITIVE	NEGATIVE	POSITIVE	POSITIVE	POSITIVE	NEGATIVE		NEGATIVE	NEGATIVE	POSITIVE	POSITIVE	POSITIVE	NEGATIVE	POSITIVE	INTERMEDIATE	INTERMEDIATE	NEGATIVE	INTERMEDIATE	INTERMEDIATE	NEGATIVE		POSITIVE	POSITIVE
104	2	83.8	NEGATIVE	INTERMEDIATE	INTERMEDIATE	POSITIVE	POSITIVE	NEGATIVE	POSITIVE	NEGATIVE	NEGATIVE	NEGATIVE		INTERMEDIATE	NEGATIVE	POSITIVE	NEGATIVE	INTERMEDIATE	NEGATIVE	POSITIVE	INTERMEDIATE	INTERMEDIATE	POSITIVE	INTERMEDIATE	INTERMEDIATE	POSITIVE		POSITIVE	POSITIVE
105	2	86.6575	POSITIVE	POSITIVE	POSITIVE	POSITIVE	NEGATIVE			NEGATIVE		NEGATIVE		NEGATIVE	NEGATIVE	NEGATIVE	INTERMEDIATE	POSITIVE	NEGATIVE	NEGATIVE	INTERMEDIATE	INTERMEDIATE	POSITIVE	INTERMEDIATE	NEGATIVE	NEGATIVE		POSITIVE	POSITIVE
106	2	85.4192	NEGATIVE	INTERMEDIATE	POSITIVE	NEGATIVE	NEGATIVE	NEGATIVE	NEGATIVE	POSITIVE	POSITIVE	NEGATIVE		NEGATIVE	NEGATIVE	NEGATIVE	POSITIVE	POSITIVE	NEGATIVE	NEGATIVE	NEGATIVE	INTERMEDIATE	POSITIVE	NEGATIVE	NEGATIVE	NEGATIVE		INTERMEDIATE	POSITIVE
107	2	75.0219													NEGATIVE	NEGATIVE		POSITIVE		NEGATIVE	NEGATIVE	INTERMEDIATE	NEGATIVE	NEGATIVE	NEGATIVE	NEGATIVE
108	2	85.7671	NEGATIVE	NEGATIVE	NEGATIVE	POSITIVE	POSITIVE	NEGATIVE	NEGATIVE	NEGATIVE	NEGATIVE	NEGATIVE		NEGATIVE	NEGATIVE	NEGATIVE	NEGATIVE	INTERMEDIATE	NEGATIVE	NEGATIVE								NEGATIVE	INTERMEDIATE
109	1	87.1205	NEGATIVE	NEGATIVE	INTERMEDIATE	NEGATIVE	NEGATIVE	NEGATIVE	NEGATIVE	NEGATIVE	POSITIVE	POSITIVE		POSITIVE	NEGATIVE	NEGATIVE	POSITIVE	POSITIVE	NEGATIVE	NEGATIVE	INTERMEDIATE	INTERMEDIATE	NEGATIVE	NEGATIVE	NEGATIVE	NEGATIVE		NEGATIVE	POSITIVE
110	1	78.789	NEGATIVE	INTERMEDIATE	INTERMEDIATE	NEGATIVE	NEGATIVE	NEGATIVE	NEGATIVE	NEGATIVE	NEGATIVE	NEGATIVE		NEGATIVE	NEGATIVE	NEGATIVE	INTERMEDIATE	INTERMEDIATE	NEGATIVE	NEGATIVE	NEGATIVE	NEGATIVE	NEGATIVE	NEGATIVE	NEGATIVE	NEGATIVE		INTERMEDIATE	INTERMEDIATE
111	1	77.5041	POSITIVE	POSITIVE	INTERMEDIATE	POSITIVE	POSITIVE	NEGATIVE	NEGATIVE	NEGATIVE	POSITIVE	NEGATIVE	INTERMEDIATE	NEGATIVE	NEGATIVE	NEGATIVE	POSITIVE	POSITIVE	NEGATIVE	NEGATIVE	INTERMEDIATE	INTERMEDIATE	NEGATIVE	INTERMEDIATE				INTERMEDIATE	POSITIVE
112	2	71.9836	POSITIVE	INTERMEDIATE	INTERMEDIATE	POSITIVE	POSITIVE	POSITIVE	POSITIVE	NEGATIVE	POSITIVE	NEGATIVE	INTERMEDIATE	NEGATIVE	NEGATIVE	POSITIVE	INTERMEDIATE	POSITIVE	NEGATIVE	NEGATIVE	INTERMEDIATE	INTERMEDIATE	POSITIVE	INTERMEDIATE	POSITIVE	POSITIVE		INTERMEDIATE	POSITIVE
113	1	77.3973	POSITIVE	INTERMEDIATE	POSITIVE	NEGATIVE	NEGATIVE	NEGATIVE	NEGATIVE	NEGATIVE	POSITIVE	NEGATIVE	INTERMEDIATE	NEGATIVE	NEGATIVE	NEGATIVE	POSITIVE	POSITIVE	NEGATIVE	POSITIVE	INTERMEDIATE	INTERMEDIATE	POSITIVE	INTERMEDIATE	INTERMEDIATE	NEGATIVE		NEGATIVE	POSITIVE
114	2	83.5342	POSITIVE	INTERMEDIATE	POSITIVE	POSITIVE	POSITIVE	NEGATIVE	NEGATIVE	NEGATIVE	POSITIVE	NEGATIVE	INTERMEDIATE	NEGATIVE	NEGATIVE	POSITIVE	INTERMEDIATE	INTERMEDIATE	NEGATIVE	NEGATIVE	INTERMEDIATE	INTERMEDIATE	POSITIVE	INTERMEDIATE	INTERMEDIATE	POSITIVE		INTERMEDIATE	POSITIVE
115	2	72.6849	POSITIVE	NEGATIVE	INTERMEDIATE	NEGATIVE	NEGATIVE			NEGATIVE	NEGATIVE	NEGATIVE		NEGATIVE	NEGATIVE	NEGATIVE	NEGATIVE	INTERMEDIATE	NEGATIVE	NEGATIVE	NEGATIVE	INTERMEDIATE	NEGATIVE	INTERMEDIATE	INTERMEDIATE	POSITIVE		INTERMEDIATE	POSITIVE
116	1	86.8329	POSITIVE	INTERMEDIATE	INTERMEDIATE	POSITIVE	POSITIVE	NEGATIVE	NEGATIVE	NEGATIVE	POSITIVE	NEGATIVE		NEGATIVE	NEGATIVE	NEGATIVE	INTERMEDIATE	POSITIVE	NEGATIVE	NEGATIVE	INTERMEDIATE	NEGATIVE	NEGATIVE	INTERMEDIATE	INTERMEDIATE	POSITIVE		POSITIVE	POSITIVE
117	1	76.9233	POSITIVE	POSITIVE	POSITIVE	POSITIVE	POSITIVE	POSITIVE	NEGATIVE	NEGATIVE	POSITIVE	NEGATIVE	INTERMEDIATE	NEGATIVE	NEGATIVE	NEGATIVE	POSITIVE	POSITIVE	NEGATIVE	NEGATIVE	INTERMEDIATE	INTERMEDIATE	POSITIVE	INTERMEDIATE	INTERMEDIATE	POSITIVE			POSITIVE
118	1	85.0356	NEGATIVE	INTERMEDIATE	INTERMEDIATE	NEGATIVE	NEGATIVE	NEGATIVE	NEGATIVE	POSITIVE	NEGATIVE	NEGATIVE	INTERMEDIATE	NEGATIVE	NEGATIVE	NEGATIVE	NEGATIVE	INTERMEDIATE	NEGATIVE	NEGATIVE	INTERMEDIATE	NEGATIVE	NEGATIVE	INTERMEDIATE	INTERMEDIATE	NEGATIVE		INTERMEDIATE	POSITIVE
119	2	81.4658	POSITIVE	NEGATIVE	INTERMEDIATE	POSITIVE	POSITIVE	POSITIVE	POSITIVE	POSITIVE	POSITIVE	NEGATIVE		NEGATIVE	NEGATIVE	POSITIVE	INTERMEDIATE	POSITIVE	NEGATIVE	POSITIVE	POSITIVE	INTERMEDIATE	POSITIVE	INTERMEDIATE	INTERMEDIATE	POSITIVE		POSITIVE	INTERMEDIATE
120	2	75.5425	POSITIVE	POSITIVE	POSITIVE	POSITIVE	POSITIVE	POSITIVE	POSITIVE	NEGATIVE	POSITIVE	NEGATIVE	INTERMEDIATE	NEGATIVE	NEGATIVE	POSITIVE	POSITIVE	POSITIVE	NEGATIVE	POSITIVE	POSITIVE	POSITIVE	POSITIVE	POSITIVE	POSITIVE	POSITIVE		POSITIVE	POSITIVE
121	2	70.9726	POSITIVE							NEGATIVE		NEGATIVE	INTERMEDIATE		NEGATIVE	NEGATIVE	POSITIVE	POSITIVE	NEGATIVE	NEGATIVE	INTERMEDIATE	INTERMEDIATE	POSITIVE	INTERMEDIATE	NEGATIVE	POSITIVE		INTERMEDIATE	POSITIVE
122	1	69.8055	POSITIVE	NEGATIVE	INTERMEDIATE	POSITIVE	POSITIVE	POSITIVE	POSITIVE	NEGATIVE	POSITIVE	NEGATIVE		INTERMEDIATE	NEGATIVE	NEGATIVE	POSITIVE	POSITIVE	NEGATIVE	NEGATIVE	INTERMEDIATE	INTERMEDIATE	POSITIVE	INTERMEDIATE	INTERMEDIATE	POSITIVE		INTERMEDIATE	POSITIVE
123	1	90.5753	POSITIVE	INTERMEDIATE	POSITIVE	POSITIVE	POSITIVE	POSITIVE	NEGATIVE	NEGATIVE	POSITIVE	NEGATIVE		NEGATIVE	NEGATIVE	POSITIVE	POSITIVE	POSITIVE	NEGATIVE	POSITIVE	INTERMEDIATE	INTERMEDIATE	POSITIVE	INTERMEDIATE	INTERMEDIATE	POSITIVE		INTERMEDIATE	POSITIVE
124	1	58.7397			INTERMEDIATE					NEGATIVE	POSITIVE	NEGATIVE				NEGATIVE		POSITIVE	NEGATIVE	POSITIVE	POSITIVE	INTERMEDIATE	POSITIVE	POSITIVE	INTERMEDIATE	POSITIVE		POSITIVE
125	2	76.4055	POSITIVE	INTERMEDIATE	POSITIVE	POSITIVE	POSITIVE	POSITIVE	POSITIVE	NEGATIVE	NEGATIVE	NEGATIVE	INTERMEDIATE	NEGATIVE	NEGATIVE	POSITIVE	INTERMEDIATE	POSITIVE	NEGATIVE	POSITIVE	POSITIVE	POSITIVE	POSITIVE	POSITIVE	INTERMEDIATE	POSITIVE		POSITIVE	POSITIVE
126	2	74.2247	POSITIVE	INTERMEDIATE	POSITIVE	NEGATIVE	NEGATIVE	NEGATIVE	NEGATIVE	POSITIVE	POSITIVE	NEGATIVE	INTERMEDIATE	NEGATIVE	NEGATIVE	NEGATIVE	INTERMEDIATE	INTERMEDIATE	NEGATIVE	NEGATIVE	INTERMEDIATE	INTERMEDIATE	NEGATIVE	INTERMEDIATE	NEGATIVE	POSITIVE		POSITIVE	POSITIVE
127	1	87.1205	NEGATIVE	NEGATIVE	POSITIVE	NEGATIVE	NEGATIVE	NEGATIVE	NEGATIVE	NEGATIVE	POSITIVE	POSITIVE	POSITIVE	POSITIVE	NEGATIVE	NEGATIVE	POSITIVE	POSITIVE	NEGATIVE	NEGATIVE	INTERMEDIATE	INTERMEDIATE	NEGATIVE	NEGATIVE	NEGATIVE	NEGATIVE		INTERMEDIATE	POSITIVE
128	1	77.5918	POSITIVE	POSITIVE	POSITIVE	POSITIVE	POSITIVE	POSITIVE	POSITIVE	NEGATIVE	POSITIVE	NEGATIVE	INTERMEDIATE	INTERMEDIATE	NEGATIVE	POSITIVE	POSITIVE	POSITIVE	NEGATIVE	POSITIVE	INTERMEDIATE	POSITIVE	POSITIVE	POSITIVE	POSITIVE	POSITIVE		POSITIVE	POSITIVE
129	1	66.1589	NEGATIVE	NEGATIVE	POSITIVE	NEGATIVE	NEGATIVE	NEGATIVE	POSITIVE	POSITIVE	POSITIVE	POSITIVE		NEGATIVE	NEGATIVE	NEGATIVE	POSITIVE	POSITIVE	NEGATIVE	NEGATIVE	NEGATIVE	INTERMEDIATE	NEGATIVE	NEGATIVE	NEGATIVE	NEGATIVE		INTERMEDIATE	POSITIVE
130	2	71.0795	POSITIVE	POSITIVE	POSITIVE	POSITIVE	POSITIVE	POSITIVE	POSITIVE	NEGATIVE	POSITIVE	NEGATIVE	INTERMEDIATE	NEGATIVE	NEGATIVE	POSITIVE	INTERMEDIATE	POSITIVE	NEGATIVE	NEGATIVE	POSITIVE	POSITIVE	POSITIVE	POSITIVE	INTERMEDIATE	POSITIVE		POSITIVE	POSITIVE
131	2	76.4055	POSITIVE	INTERMEDIATE	POSITIVE	POSITIVE	POSITIVE	POSITIVE	POSITIVE	NEGATIVE	NEGATIVE	NEGATIVE	INTERMEDIATE	INTERMEDIATE	NEGATIVE	POSITIVE	INTERMEDIATE	INTERMEDIATE	NEGATIVE	POSITIVE	POSITIVE	POSITIVE	POSITIVE	POSITIVE	POSITIVE	POSITIVE		INTERMEDIATE
132	1	76.1863	NEGATIVE	INTERMEDIATE	POSITIVE	NEGATIVE	POSITIVE	NEGATIVE	NEGATIVE	NEGATIVE	POSITIVE	NEGATIVE		INTERMEDIATE	NEGATIVE	NEGATIVE	POSITIVE	POSITIVE	NEGATIVE	NEGATIVE	INTERMEDIATE	INTERMEDIATE	NEGATIVE	INTERMEDIATE	INTERMEDIATE	NEGATIVE		INTERMEDIATE	POSITIVE
133	2	53.9781	POSITIVE	INTERMEDIATE	POSITIVE	POSITIVE	POSITIVE	NEGATIVE	NEGATIVE	NEGATIVE	POSITIVE	NEGATIVE		NEGATIVE	NEGATIVE	POSITIVE	POSITIVE	POSITIVE	NEGATIVE	POSITIVE	POSITIVE	INTERMEDIATE	NEGATIVE	POSITIVE	INTERMEDIATE	POSITIVE		INTERMEDIATE	POSITIVE
134	1	73.3096	NEGATIVE	NEGATIVE	NEGATIVE	POSITIVE	NEGATIVE	NEGATIVE	POSITIVE	NEGATIVE	NEGATIVE	NEGATIVE		NEGATIVE	NEGATIVE	NEGATIVE	POSITIVE		NEGATIVE	NEGATIVE			NEGATIVE						INTERMEDIATE
135	2	81
136	2	81
137	2	80
138	2	78	NEGATIVE	POSITIVE	POSITIVE	INTERMEDIATE	POSITIVE	NEGATIVE	POSITIVE	NEGATIVE	POSITIVE	POSITIVE	INTERMEDIATE	NEGATIVE	NEGATIVE	NEGATIVE	POSITIVE	POSITIVE	NEGATIVE	NEGATIVE	POSITIVE	INTERMEDIATE	POSITIVE	INTERMEDIATE	NEGATIVE	POSITIVE	NEGATIVE	POSITIVE	POSITIVE
139	2	78	NEGATIVE	POSITIVE	POSITIVE	INTERMEDIATE	POSITIVE	NEGATIVE	POSITIVE	NEGATIVE	POSITIVE	POSITIVE	INTERMEDIATE	NEGATIVE	NEGATIVE	NEGATIVE	NEGATIVE	POSITIVE	NEGATIVE	NEGATIVE	INTERMEDIATE	INTERMEDIATE	NEGATIVE	INTERMEDIATE	NEGATIVE	POSITIVE	NEGATIVE	POSITIVE	POSITIVE
140	2	48
141	2	78	POSITIVE	POSITIVE	INTERMEDIATE	INTERMEDIATE	POSITIVE	NEGATIVE	POSITIVE	NEGATIVE	POSITIVE	NEGATIVE	INTERMEDIATE	NEGATIVE	NEGATIVE	NEGATIVE	POSITIVE	POSITIVE	NEGATIVE	NEGATIVE	INTERMEDIATE	POSITIVE	POSITIVE	INTERMEDIATE	NEGATIVE	NEGATIVE	NEGATIVE	POSITIVE
142	2	68					POSITIVE	POSITIVE									POSITIVE						NEGATIVE			INTERMEDIATE
143	1	75		POSITIVE	POSITIVE	POSITIVE			POSITIVE	NEGATIVE	POSITIVE	NEGATIVE		NEGATIVE	NEGATIVE	NEGATIVE	POSITIVE	POSITIVE	NEGATIVE	NEGATIVE	INTERMEDIATE	INTERMEDIATE	NEGATIVE		NEGATIVE	INTERMEDIATE	NEGATIVE	POSITIVE	POSITIVE
144	2	70	POSITIVE	POSITIVE	POSITIVE	NEGATIVE	POSITIVE	NEGATIVE	NEGATIVE	NEGATIVE	POSITIVE	NEGATIVE	INTERMEDIATE	NEGATIVE	NEGATIVE	NEGATIVE	POSITIVE	POSITIVE	NEGATIVE	NEGATIVE	POSITIVE	INTERMEDIATE	POSITIVE	NEGATIVE	NEGATIVE	NEGATIVE	NEGATIVE	POSITIVE	POSITIVE
145	1	69								NEGATIVE				POSITIVE												NEGATIVE			POSITIVE
146	1	94		INTERMEDIATE	POSITIVE	POSITIVE	POSITIVE	POSITIVE	POSITIVE	NEGATIVE	POSITIVE	POSITIVE		POSITIVE	NEGATIVE	POSITIVE	POSITIVE	NEGATIVE	NEGATIVE	POSITIVE	POSITIVE	POSITIVE	NEGATIVE	POSITIVE	INTERMEDIATE	POSITIVE	NEGATIVE	POSITIVE
147	1	65	POSITIVE	INTERMEDIATE		POSITIVE			POSITIVE	NEGATIVE	POSITIVE	NEGATIVE	INTERMEDIATE	NEGATIVE	NEGATIVE	POSITIVE	POSITIVE	NEGATIVE	POSITIVE	POSITIVE	INTERMEDIATE	INTERMEDIATE	POSITIVE	POSITIVE	INTERMEDIATE		POSITIVE	POSITIVE	INTERMEDIATE
148	2	68	POSITIVE	POSITIVE	POSITIVE	INTERMEDIATE	POSITIVE	POSITIVE	POSITIVE	NEGATIVE	POSITIVE	NEGATIVE		NEGATIVE	NEGATIVE	NEGATIVE	POSITIVE	POSITIVE	NEGATIVE	NEGATIVE	INTERMEDIATE	POSITIVE	POSITIVE	INTERMEDIATE	NEGATIVE	NEGATIVE	NEGATIVE	POSITIVE	POSITIVE
149	2	74			POSITIVE		NEGATIVE		POSITIVE	NEGATIVE				NEGATIVE			POSITIVE
150	2	89									POSITIVE																NEGATIVE		NEGATIVE
151	2	84			POSITIVE		NEGATIVE				NEGATIVE	POSITIVE						NEGATIVE	NEGATIVE		INTERMEDIATE						NEGATIVE	POSITIVE	POSITIVE
152	2	86	POSITIVE		INTERMEDIATE	NEGATIVE	POSITIVE	POSITIVE	POSITIVE	NEGATIVE	POSITIVE	NEGATIVE		POSITIVE		POSITIVE	INTERMEDIATE	POSITIVE	NEGATIVE		POSITIVE	INTERMEDIATE	NEGATIVE	POSITIVE	INTERMEDIATE	NEGATIVE	NEGATIVE	POSITIVE	NEGATIVE
153	1	72	POSITIVE	INTERMEDIATE	POSITIVE	NEGATIVE	POSITIVE	POSITIVE	NEGATIVE	NEGATIVE	POSITIVE	NEGATIVE	INTERMEDIATE		NEGATIVE	POSITIVE	POSITIVE	POSITIVE		NEGATIVE	NEGATIVE	POSITIVE	POSITIVE	POSITIVE	INTERMEDIATE	NEGATIVE	NEGATIVE	POSITIVE	POSITIVE
154	1	73	POSITIVE	NEGATIVE	POSITIVE	NEGATIVE	POSITIVE	POSITIVE	NEGATIVE	POSITIVE	POSITIVE	NEGATIVE		NEGATIVE	NEGATIVE	NEGATIVE	POSITIVE	POSITIVE	NEGATIVE	NEGATIVE	NEGATIVE	INTERMEDIATE	POSITIVE	NEGATIVE	NEGATIVE	POSITIVE	NEGATIVE		POSITIVE
155	2	88	POSITIVE	POSITIVE	POSITIVE	INTERMEDIATE	NEGATIVE	NEGATIVE	POSITIVE	NEGATIVE	POSITIVE	NEGATIVE	INTERMEDIATE	NEGATIVE	NEGATIVE	POSITIVE	POSITIVE	POSITIVE	POSITIVE	POSITIVE	POSITIVE	POSITIVE	POSITIVE	INTERMEDIATE	INTERMEDIATE	NEGATIVE	NEGATIVE	POSITIVE	POSITIVE
156	1	74	POSITIVE	INTERMEDIATE		INTERMEDIATE					POSITIVE	NEGATIVE	INTERMEDIATE		NEGATIVE	NEGATIVE		POSITIVE	NEGATIVE	NEGATIVE	NEGATIVE	INTERMEDIATE	POSITIVE	NEGATIVE	NEGATIVE		NEGATIVE	POSITIVE	POSITIVE
157	2	83	POSITIVE		POSITIVE	NEGATIVE	POSITIVE	POSITIVE	NEGATIVE	NEGATIVE							POSITIVE	NEGATIVE			NEGATIVE		NEGATIVE			POSITIVE	NEGATIVE	NEGATIVE	NEGATIVE
158	2	90		POSITIVE	INTERMEDIATE	NEGATIVE	NEGATIVE	NEGATIVE	POSITIVE		POSITIVE			NEGATIVE	NEGATIVE	NEGATIVE	POSITIVE	POSITIVE	POSITIVE	NEGATIVE	POSITIVE	INTERMEDIATE	NEGATIVE	NEGATIVE	NEGATIVE	NEGATIVE	NEGATIVE	POSITIVE	POSITIVE
159	1	66	POSITIVE	POSITIVE	POSITIVE	INTERMEDIATE	POSITIVE	NEGATIVE	POSITIVE	NEGATIVE	POSITIVE	NEGATIVE	INTERMEDIATE	NEGATIVE	NEGATIVE	POSITIVE	INTERMEDIATE	POSITIVE	NEGATIVE	POSITIVE	INTERMEDIATE	POSITIVE	POSITIVE	INTERMEDIATE	NEGATIVE	NEGATIVE	NEGATIVE	POSITIVE	POSITIVE
160	2	91	NEGATIVE	NEGATIVE	POSITIVE	INTERMEDIATE	POSITIVE	NEGATIVE	POSITIVE	NEGATIVE	POSITIVE	NEGATIVE		POSITIVE	NEGATIVE	NEGATIVE	POSITIVE	NEGATIVE	NEGATIVE		INTERMEDIATE	INTERMEDIATE	NEGATIVE	INTERMEDIATE	NEGATIVE	NEGATIVE		NEGATIVE	POSITIVE
161	2	81	POSITIVE	NEGATIVE	POSITIVE	POSITIVE	NEGATIVE	NEGATIVE		NEGATIVE	POSITIVE	NEGATIVE	INTERMEDIATE	POSITIVE	NEGATIVE	POSITIVE	INTERMEDIATE	POSITIVE	NEGATIVE	POSITIVE	POSITIVE	INTERMEDIATE	POSITIVE	POSITIVE	POSITIVE	NEGATIVE	NEGATIVE	POSITIVE	POSITIVE
162	2	90	NEGATIVE	POSITIVE		NEGATIVE	POSITIVE	POSITIVE	NEGATIVE	NEGATIVE	POSITIVE	NEGATIVE	INTERMEDIATE	NEGATIVE	NEGATIVE	NEGATIVE	INTERMEDIATE	POSITIVE	NEGATIVE	NEGATIVE	INTERMEDIATE	INTERMEDIATE	POSITIVE	NEGATIVE	NEGATIVE	NEGATIVE	NEGATIVE	POSITIVE	POSITIVE
163	1	78															INTERMEDIATE
164	2	84	NEGATIVE	NEGATIVE	POSITIVE	INTERMEDIATE	POSITIVE	POSITIVE	POSITIVE	NEGATIVE	POSITIVE	POSITIVE	POSITIVE	POSITIVE	POSITIVE	POSITIVE	POSITIVE	NEGATIVE	NEGATIVE	NEGATIVE	POSITIVE	POSITIVE	NEGATIVE	INTERMEDIATE	INTERMEDIATE	INTERMEDIATE	NEGATIVE	NEGATIVE	POSITIVE
165	1	75	NEGATIVE	NEGATIVE	INTERMEDIATE	INTERMEDIATE	POSITIVE	NEGATIVE	NEGATIVE	NEGATIVE	NEGATIVE	POSITIVE		NEGATIVE	NEGATIVE	POSITIVE	INTERMEDIATE	NEGATIVE	NEGATIVE	NEGATIVE	POSITIVE	INTERMEDIATE	NEGATIVE	INTERMEDIATE	INTERMEDIATE	NEGATIVE	NEGATIVE	NEGATIVE	INTERMEDIATE
166	2	86	POSITIVE	POSITIVE	POSITIVE	POSITIVE	POSITIVE	NEGATIVE	NEGATIVE	NEGATIVE	POSITIVE	NEGATIVE	INTERMEDIATE	NEGATIVE	NEGATIVE	NEGATIVE	POSITIVE	POSITIVE	NEGATIVE	NEGATIVE	POSITIVE	INTERMEDIATE	NEGATIVE	POSITIVE	INTERMEDIATE	NEGATIVE	NEGATIVE	POSITIVE
167	2	93			POSITIVE		NEGATIVE	NEGATIVE									POSITIVE						POSITIVE			NEGATIVE
168	1	55		POSITIVE	POSITIVE		POSITIVE	POSITIVE	NEGATIVE	NEGATIVE			INTERMEDIATE	POSITIVE	NEGATIVE	POSITIVE		NEGATIVE	NEGATIVE		POSITIVE	POSITIVE	POSITIVE	POSITIVE	NEGATIVE	INTERMEDIATE	NEGATIVE	INTERMEDIATE
169	1	77			POSITIVE		POSITIVE	NEGATIVE	POSITIVE	NEGATIVE				NEGATIVE			NEGATIVE		NEGATIVE		POSITIVE		NEGATIVE			INTERMEDIATE
170	2	83	NEGATIVE	INTERMEDIATE		INTERMEDIATE	POSITIVE	POSITIVE	POSITIVE	NEGATIVE	POSITIVE	POSITIVE	INTERMEDIATE	POSITIVE	NEGATIVE	NEGATIVE		POSITIVE		NEGATIVE	POSITIVE	INTERMEDIATE	NEGATIVE	INTERMEDIATE	NEGATIVE		POSITIVE	POSITIVE	POSITIVE
171	2	77.1589
172	1		NEGATIVE	POSITIVE	POSITIVE	POSITIVE	POSITIVE	POSITIVE	POSITIVE	NEGATIVE	POSITIVE	POSITIVE	POSITIVE	POSITIVE	NEGATIVE	POSITIVE	NEGATIVE		INTERMEDIATE	NEGATIVE	POSITIVE	POSITIVE	POSITIVE	POSITIVE	POSITIVE	NEGATIVE	POSITIVE	POSITIVE	POSITIVE
173	2	84.4329	NEGATIVE	NEGATIVE	POSITIVE	NEGATIVE	NEGATIVE	NEGATIVE	POSITIVE	POSITIVE	POSITIVE	POSITIVE	INTERMEDIATE	POSITIVE	NEGATIVE	POSITIVE	INTERMEDIATE		INTERMEDIATE	NEGATIVE	POSITIVE	INTERMEDIATE	NEGATIVE	INTERMEDIATE	NEGATIVE	NEGATIVE	NEGATIVE	INTERMEDIATE	POSITIVE
174			POSITIVE	POSITIVE	POSITIVE	NEGATIVE	POSITIVE	NEGATIVE	POSITIVE	NEGATIVE	POSITIVE	NEGATIVE	INTERMEDIATE	INTERMEDIATE	NEGATIVE	NEGATIVE	POSITIVE		POSITIVE	NEGATIVE	INTERMEDIATE	INTERMEDIATE	POSITIVE	NEGATIVE	NEGATIVE	NEGATIVE	NEGATIVE	POSITIVE	POSITIVE
175			POSITIVE	POSITIVE	POSITIVE	POSITIVE	POSITIVE	POSITIVE	POSITIVE	NEGATIVE	POSITIVE	NEGATIVE	INTERMEDIATE	INTERMEDIATE	NEGATIVE	POSITIVE	POSITIVE		POSITIVE	POSITIVE	POSITIVE	POSITIVE	POSITIVE	POSITIVE	POSITIVE	POSITIVE	NEGATIVE	POSITIVE	POSITIVE
176	2		NEGATIVE	POSITIVE	INTERMEDIATE	INTERMEDIATE	POSITIVE	NEGATIVE		NEGATIVE	POSITIVE	POSITIVE	POSITIVE	INTERMEDIATE	NEGATIVE	NEGATIVE	POSITIVE		POSITIVE	NEGATIVE	INTERMEDIATE	INTERMEDIATE	POSITIVE	NEGATIVE	INTERMEDIATE	NEGATIVE	NEGATIVE		POSITIVE
177	1	105.192	NEGATIVE	NEGATIVE	POSITIVE	NEGATIVE	POSITIVE	NEGATIVE	NEGATIVE	NEGATIVE	NEGATIVE	NEGATIVE	INTERMEDIATE	POSITIVE	NEGATIVE	NEGATIVE	NEGATIVE		NEGATIVE	NEGATIVE	POSITIVE	POSITIVE	POSITIVE	INTERMEDIATE	NEGATIVE	NEGATIVE	NEGATIVE	NEGATIVE	POSITIVE
178			NEGATIVE	POSITIVE	INTERMEDIATE	INTERMEDIATE	POSITIVE	POSITIVE	POSITIVE	NEGATIVE	NEGATIVE	NEGATIVE	INTERMEDIATE	POSITIVE	NEGATIVE	POSITIVE	NEGATIVE		INTERMEDIATE	NEGATIVE	POSITIVE	INTERMEDIATE	POSITIVE	INTERMEDIATE	NEGATIVE	INTERMEDIATE	NEGATIVE	POSITIVE	POSITIVE
179	2	77.7096
180	1	81.9671	POSITIVE	POSITIVE	POSITIVE	POSITIVE	POSITIVE	POSITIVE	POSITIVE	NEGATIVE	POSITIVE	NEGATIVE		INTERMEDIATE	NEGATIVE	POSITIVE	INTERMEDIATE		POSITIVE	POSITIVE	POSITIVE	INTERMEDIATE	NEGATIVE	INTERMEDIATE	POSITIVE	NEGATIVE	INTERMEDIATE	POSITIVE	POSITIVE
181	1	67.2603	POSITIVE	POSITIVE	POSITIVE	NEGATIVE	NEGATIVE	NEGATIVE	NEGATIVE	NEGATIVE	POSITIVE	NEGATIVE		NEGATIVE	NEGATIVE	NEGATIVE	INTERMEDIATE		POSITIVE	POSITIVE	INTERMEDIATE	INTERMEDIATE	POSITIVE	NEGATIVE	NEGATIVE	NEGATIVE	NEGATIVE	POSITIVE	POSITIVE
182			POSITIVE	POSITIVE	POSITIVE	NEGATIVE	NEGATIVE	NEGATIVE	NEGATIVE	NEGATIVE	POSITIVE	NEGATIVE	INTERMEDIATE	NEGATIVE	NEGATIVE	POSITIVE	POSITIVE		POSITIVE	NEGATIVE	POSITIVE	POSITIVE	NEGATIVE	INTERMEDIATE	NEGATIVE	NEGATIVE	NEGATIVE	POSITIVE	POSITIVE
183	2		NEGATIVE	POSITIVE	INTERMEDIATE	INTERMEDIATE	POSITIVE	POSITIVE	POSITIVE	POSITIVE	POSITIVE	POSITIVE	POSITIVE	POSITIVE	NEGATIVE	POSITIVE	POSITIVE		POSITIVE	NEGATIVE	POSITIVE	POSITIVE	POSITIVE	INTERMEDIATE	INTERMEDIATE	POSITIVE	NEGATIVE	POSITIVE	INTERMEDIATE
184			POSITIVE	POSITIVE	POSITIVE	NEGATIVE	POSITIVE	POSITIVE	NEGATIVE	NEGATIVE	POSITIVE	NEGATIVE	INTERMEDIATE	INTERMEDIATE	NEGATIVE	POSITIVE	POSITIVE		POSITIVE	NEGATIVE	POSITIVE	INTERMEDIATE	POSITIVE	INTERMEDIATE	NEGATIVE	NEGATIVE	NEGATIVE	INTERMEDIATE	POSITIVE
185	2	90.7671	NEGATIVE	NEGATIVE	NEGATIVE	NEGATIVE	POSITIVE	NEGATIVE	NEGATIVE	NEGATIVE	POSITIVE	NEGATIVE	POSITIVE	INTERMEDIATE	NEGATIVE	POSITIVE	POSITIVE		POSITIVE	NEGATIVE	POSITIVE	INTERMEDIATE	POSITIVE	INTERMEDIATE	NEGATIVE	NEGATIVE	NEGATIVE		POSITIVE
186			NEGATIVE	NEGATIVE	POSITIVE	NEGATIVE	POSITIVE	NEGATIVE	NEGATIVE	NEGATIVE	NEGATIVE	POSITIVE	POSITIVE	INTERMEDIATE	NEGATIVE	NEGATIVE			POSITIVE	NEGATIVE	POSITIVE	POSITIVE	POSITIVE	INTERMEDIATE	NEGATIVE	NEGATIVE	NEGATIVE	NEGATIVE	POSITIVE
187			POSITIVE	POSITIVE	INTERMEDIATE	POSITIVE	POSITIVE	POSITIVE	POSITIVE	NEGATIVE	POSITIVE	NEGATIVE	INTERMEDIATE	POSITIVE	INTERMEDIATE	POSITIVE	INTERMEDIATE		POSITIVE	POSITIVE	POSITIVE	POSITIVE	POSITIVE	POSITIVE	POSITIVE	POSITIVE	INTERMEDIATE	INTERMEDIATE	POSITIVE
188			NEGATIVE	INTERMEDIATE	INTERMEDIATE	INTERMEDIATE	POSITIVE	POSITIVE	NEGATIVE	POSITIVE	POSITIVE	NEGATIVE	INTERMEDIATE	INTERMEDIATE	NEGATIVE	POSITIVE	INTERMEDIATE		INTERMEDIATE	NEGATIVE	INTERMEDIATE	INTERMEDIATE	NEGATIVE	INTERMEDIATE	NEGATIVE	NEGATIVE	NEGATIVE	INTERMEDIATE	INTERMEDIATE
189			NEGATIVE		INTERMEDIATE			POSITIVE	POSITIVE	POSITIVE		POSITIVE			NEGATIVE	POSITIVE				NEGATIVE		INTERMEDIATE	NEGATIVE	INTERMEDIATE	INTERMEDIATE		NEGATIVE
190	2	87.5342	POSITIVE	POSITIVE	POSITIVE	INTERMEDIATE	NEGATIVE	NEGATIVE	POSITIVE	NEGATIVE	POSITIVE	NEGATIVE	INTERMEDIATE	INTERMEDIATE	NEGATIVE	POSITIVE	POSITIVE		POSITIVE	NEGATIVE	INTERMEDIATE	INTERMEDIATE	POSITIVE	INTERMEDIATE	NEGATIVE	NEGATIVE	NEGATIVE	POSITIVE	POSITIVE
191	1	79.5178	NEGATIVE	POSITIVE	INTERMEDIATE	POSITIVE	POSITIVE	NEGATIVE	POSITIVE	NEGATIVE	POSITIVE	NEGATIVE	INTERMEDIATE	POSITIVE	NEGATIVE	POSITIVE	POSITIVE			NEGATIVE	POSITIVE	INTERMEDIATE	POSITIVE	POSITIVE	NEGATIVE	POSITIVE	NEGATIVE	INTERMEDIATE	POSITIVE
192	1	76.1233	NEGATIVE	POSITIVE	POSITIVE	INTERMEDIATE	POSITIVE	POSITIVE	POSITIVE	POSITIVE	POSITIVE	POSITIVE	POSITIVE	INTERMEDIATE	NEGATIVE	POSITIVE	NEGATIVE		POSITIVE	NEGATIVE	POSITIVE	POSITIVE	POSITIVE	INTERMEDIATE	POSITIVE	INTERMEDIATE	NEGATIVE	INTERMEDIATE	POSITIVE
193	1		POSITIVE	POSITIVE	POSITIVE	INTERMEDIATE	POSITIVE	NEGATIVE	POSITIVE	NEGATIVE	POSITIVE	NEGATIVE	INTERMEDIATE	NEGATIVE	NEGATIVE	POSITIVE	POSITIVE		POSITIVE	NEGATIVE	POSITIVE	POSITIVE	POSITIVE	INTERMEDIATE	NEGATIVE	INTERMEDIATE	INTERMEDIATE	POSITIVE	POSITIVE
194	1		POSITIVE	INTERMEDIATE	POSITIVE	POSITIVE	POSITIVE	POSITIVE	POSITIVE	NEGATIVE	POSITIVE	NEGATIVE	INTERMEDIATE	POSITIVE	NEGATIVE	POSITIVE	POSITIVE		POSITIVE	POSITIVE	POSITIVE	POSITIVE	POSITIVE	POSITIVE	POSITIVE	POSITIVE	POSITIVE	POSITIVE	POSITIVE
195	1	86.9151	POSITIVE	POSITIVE	POSITIVE	POSITIVE	POSITIVE	NEGATIVE	POSITIVE	NEGATIVE	POSITIVE	NEGATIVE	POSITIVE	NEGATIVE	NEGATIVE	POSITIVE	POSITIVE	POSITIVE	NEGATIVE	NEGATIVE	POSITIVE	POSITIVE	POSITIVE	INTERMEDIATE	NEGATIVE	POSITIVE	NEGATIVE	POSITIVE	POSITIVE
196	2	82	POSITIVE	INTERMEDIATE	POSITIVE	NEGATIVE	NEGATIVE	NEGATIVE	NEGATIVE	NEGATIVE	POSITIVE	NEGATIVE	INTERMEDIATE	NEGATIVE	NEGATIVE	NEGATIVE	POSITIVE	POSITIVE	NEGATIVE	NEGATIVE	INTERMEDIATE	INTERMEDIATE	POSITIVE	INTERMEDIATE	INTERMEDIATE	NEGATIVE	NEGATIVE	POSITIVE	POSITIVE
197	2	82.0548	POSITIVE	INTERMEDIATE	POSITIVE	POSITIVE	POSITIVE	POSITIVE	POSITIVE	NEGATIVE	POSITIVE	NEGATIVE	POSITIVE	INTERMEDIATE	NEGATIVE	POSITIVE	POSITIVE	POSITIVE	NEGATIVE	POSITIVE	POSITIVE	POSITIVE	POSITIVE	POSITIVE	POSITIVE	POSITIVE	POSITIVE	POSITIVE	POSITIVE
198	2	86.0192	NEGATIVE	INTERMEDIATE	INTERMEDIATE	INTERMEDIATE	NEGATIVE	NEGATIVE	NEGATIVE	NEGATIVE	POSITIVE	POSITIVE	POSITIVE	INTERMEDIATE	NEGATIVE	NEGATIVE	INTERMEDIATE	POSITIVE	NEGATIVE	NEGATIVE	INTERMEDIATE	INTERMEDIATE	NEGATIVE	INTERMEDIATE	NEGATIVE	NEGATIVE	NEGATIVE	NEGATIVE	POSITIVE
199	2	78.8932	NEGATIVE	POSITIVE	POSITIVE	INTERMEDIATE	POSITIVE	NEGATIVE	NEGATIVE	NEGATIVE	POSITIVE	NEGATIVE	INTERMEDIATE	NEGATIVE	NEGATIVE	POSITIVE	POSITIVE	POSITIVE	NEGATIVE	NEGATIVE	POSITIVE	INTERMEDIATE	NEGATIVE	INTERMEDIATE	INTERMEDIATE	NEGATIVE	NEGATIVE	POSITIVE	POSITIVE
200	1	69.1397	POSITIVE	NEGATIVE	POSITIVE	INTERMEDIATE	POSITIVE	NEGATIVE	POSITIVE	NEGATIVE	POSITIVE	NEGATIVE	POSITIVE	INTERMEDIATE	NEGATIVE	POSITIVE	POSITIVE	POSITIVE	NEGATIVE	NEGATIVE	POSITIVE	POSITIVE	POSITIVE	POSITIVE	INTERMEDIATE	POSITIVE	NEGATIVE	POSITIVE	POSITIVE
201	2	77.0274	POSITIVE	POSITIVE							POSITIVE						POSITIVE	POSITIVE
202	1		POSITIVE	NEGATIVE	POSITIVE	POSITIVE	POSITIVE	POSITIVE	POSITIVE	NEGATIVE	POSITIVE	NEGATIVE	POSITIVE	INTERMEDIATE	NEGATIVE	POSITIVE	POSITIVE	POSITIVE	NEGATIVE	POSITIVE	POSITIVE	POSITIVE	POSITIVE	POSITIVE	INTERMEDIATE	POSITIVE	POSITIVE	INTERMEDIATE	POSITIVE
203	1	86.063	NEGATIVE	INTERMEDIATE	INTERMEDIATE	INTERMEDIATE	NEGATIVE	POSITIVE	NEGATIVE	NEGATIVE	POSITIVE	NEGATIVE	POSITIVE	NEGATIVE	NEGATIVE	NEGATIVE	POSITIVE	POSITIVE	NEGATIVE	NEGATIVE	POSITIVE	POSITIVE	POSITIVE	INTERMEDIATE	NEGATIVE	NEGATIVE	NEGATIVE	POSITIVE	POSITIVE
204	2	75	POSITIVE								NEGATIVE						POSITIVE	POSITIVE
205	2	94	NEGATIVE								NEGATIVE						NEGATIVE	POSITIVE
